# Supplementary material for: Methods used to assess outcome consistency in clinical studies: A literature-based evaluation
Source: PLoS One. 2020 Jul 8;15(7):e0235485. doi: 10.1371/journal.pone.0235485 (PMC7343158; doi:10.1371/journal.pone.0235485)
Supplement: S2 Table — (XLSX) [file pone.0235485.s004.xlsx]

## Sheet: Excl list
Authors	Year	Final decision	OUT reason	Source
Ma, Christopher Panaccione, Remo Fedorak, Richard N. Parker, Claire E. Nguyen, Tran M. Khanna, Reena Siegel, Corey A. Peyrin-Biroulet, Laurent D’Haens, Geert Sandborn, William J. Feagan, Brian G. Jairath, Vipul	2018	NO FULL TEXT	full text not available	1st search
Talacchi A, Efficace Fabio, Taphoorn Martin, Valentini Vincenzo	unpub	NO FULL TEXT	full text not available	1st search
Shortt S, Kirkham J,	unpub	NO FULL TEXT	full text not available	1st search
Kerry Dwan, University of Liverpool MSc student: Tabeth Pedzisayi	unpub	NO FULL TEXT	full text not available	1st search
Kerry Dwan,Clive Adams Student: Linda Soloshy	unpub	NO FULL TEXT	full text not available	1st search
Griselda Loza Diaz Dissertation Advisor (supervisor): Carrol Gamble University of Liverpool	unpub	NO FULL TEXT	full text not available	1st search
Fernandes R, Offringa M, van der Lee J, Terry Klassen, Lisa Hartling, Amy Plint	unpub	NO FULL TEXT	full text not available	1st search
Vohra S, Hansraj N, Khamba B	unpub	NO FULL TEXT	full text not available	1st search
Connolly B, Blackwood B, Hart N, Williamson P	unpub	NO FULL TEXT	full text not available	1st search
Ringrow S, Blackwood B, McAuley D, Clarke M, Rose L	unpub	NO FULL TEXT	full text not available	1st search
Lemon J, Kneen R, Cooper J, Solomon T	unpub	NO FULL TEXT	full text not available	1st search
Davidson B, Mr K Gurusamy MRCS Research Fellow: Mr C Simillis MRCS	unpub	NO FULL TEXT	full text not available	1st search
Grocott MP, Myles P, Moonesinghe R, Dr O Boney	unpub	NO FULL TEXT	full text not available	1st search
Devane D, Smith V, Dunne F	unpub	NO FULL TEXT	full text not available	1st search
Harrop E, Marie Curie Palliative Care Research Centre, Cardiff University	unpub	NO FULL TEXT	full text not available	1st search
Scudeller L. De Silvestri A, Kern WV, Jesús Rodríguez Baño, Infectious Diseases, Microbiology and Preventive Medicine, Hospital Universitario Virgen Macarena and Virgen del Rocío, Seville, Spain Maddalena Giannella; Clinic of Infectious Diseases, Ospedale S. Orsola-Malpighi, Bologna, Italy Liana Signorini, Clinic of Infectious Diseases, Spedali Civili, Brescia, Italy Lorenzo Suardi, Clinic of Inf…	unpub	NO FULL TEXT	full text not available	1st search
Hedin R, MPH Greg Aran Alex Demand Jeff Young Andrew Ross Matt Vassar, PhD Jody Worley, PhD	unpub	NO FULL TEXT	full text not available	1st search
Heather Catt (principal investigator) Dr Jamie Kirkham (Supervisor) Dr Keith Bodger (Supervisor) Professor Dyfrig Hughes (Supervisor)	unpub	NO FULL TEXT	full text not available	1st search
Gelfer Y, Hughes K, Fontalis A	unpub	NO FULL TEXT	full text not available	1st search
Gianola et al.	2016	NO FULL TEXT	full text not available	Reference screen
Tong A, Susan Samuel3, Michael Zappitelli4, Allison Dart5, Susan Furth6, Allison Eddy7, Jaap Groothoff8, Nicholas J. A. Webb9, Hui-Kim Yap10, Detlef Bockenhauer11, Aditi Sinha12, Stephen I. Alexander2, Stuart L. Goldstein13, Debbie S. Gipson14, Camilla S. Hanson1,2, Nicole Evangelidis1,2, Sally Crowe15, Tess Harris16, Brenda R. Hemmelgarn17, BradenManns17, John Gill18, Peter Tugwell19, Wim Van Bi…	unpub	NO FULL TEXT	full text not available	2nd search
Budeiri, D. J. and A. Li Wan Po, J.C. Dornan	1994	OUT	assessment of measurements, instruments, scales or definitions	1st search
Charman, Carolyn and Colette Chambers, Hywel Williams	2003	OUT	assessment of measurements, instruments, scales or definitions	1st search
Gummesson, Christina and Isam Atroshi, Charlotte Ekdahl	2004	OUT	assessment of measurements, instruments, scales or definitions	1st search
Barden, Jodie and Jayne Edwards, Lorna Mason, Henry McQuay, R. Andrew Moore	2004	OUT	assessment of measurements, instruments, scales or definitions	1st search
Jadad, Alejandro and Carols Rizo, Paola Cubillos, Elisabeth Stahl	2004	OUT	assessment of measurements, instruments, scales or definitions	1st search
Kate Harvey Amy Langman Hannah Winfield Jocelyn Catty Sarah Clement Sarah White Ellen Burns Tom Burn Report for the National Co-ordinating Centre for NHS Service Delivery and Organisation R & D (NCCSDO)	2005	OUT	assessment of measurements, instruments, scales or definitions	1st search
Buchanan, David R. and Ann M. O'Mara, Joseph W. Kelaghan, Lori M. Minasian	2005	OUT	assessment of measurements, instruments, scales or definitions	1st search
Coyne, Karin and Mary Kay Margolis, Susan Grandy, Peter Zimetbaum	2005	OUT	assessment of measurements, instruments, scales or definitions	1st search
Schmitt, J. Langan, S. Williams, H. C.	2007	OUT	assessment of measurements, instruments, scales or definitions	1st search
Chester, Alexander C. and Raj Sindwani	2007	OUT	assessment of measurements, instruments, scales or definitions	1st search
Chambers, J. C. Yiend, J. Barrett, B. Burns, T. Doll, H. Fazel, S. Jenkinson, C. Kaur, A. Knapp, M. Plugge, E. Sutton, L. Fitzpatrick, R.	2009	OUT	assessment of measurements, instruments, scales or definitions	1st search
Koufaki, P. Kouidi, E.	2010	OUT	assessment of measurements, instruments, scales or definitions	1st search
Endre, Zoltan H. Pickering, John W.	2010	OUT	assessment of measurements, instruments, scales or definitions	1st search
Johnston, Bradley C. Shamseer, Larissa da Costa, Bruno R. Tsuyuki, Ross T. Vohra, Sunita	2010	OUT	assessment of measurements, instruments, scales or definitions	1st search
Wylde, V. Bruce, J. Beswick, A. Elvers, K. Gooberman-Hill, R.	2013	OUT	assessment of measurements, instruments, scales or definitions	1st search
Neville, A. Lee, L. Antonescu, I. Mayo, N. E. Vassiliou, M. C. Fried, G. M. Feldman, L. S.	2014	OUT	assessment of measurements, instruments, scales or definitions	1st search
Carville, S. F. Choy, E. H.	2008	OUT	assessment of measurements, instruments, scales or definitions	1st search
Busard CIM, Nolte JYC, Pasch MC, Spuls PI	2018	OUT	assessment of measurements, instruments, scales or definitions	1st search
Corrales, L. A. Morshed, S. Bhandari, M. Miclau, T., 3rd	2008	OUT	assessment of measurements, instruments, scales or definitions	1st search
Feig et al.	2015	OUT	assessment of measurements, instruments, scales or definitions	Duffy rev
Bartoszko J, Leon Vorobeichik, Mohandas Jayarajah, Keyvan Karkouti, Andrew A Klein, Andre Lamy, C David Mazer, Mike Murphy, Toby Richards, Marina Englesakis, Paul S Myles, Duminda N Wijeysundera	2017	OUT	COS report with no relevant details (COS protocol)	1st search
Miller, F. W. Rider, L. G. Chung, Y. L. Cooper, R. Danko, K. Farewell, V. Lundberg, I. Morrison, C. Oakley, L. Oakley, I. Pilkington, C. Vencovsky, J. Vincent, K. Scott, D. L. Isenberg, D. A. International Myositis Outcome Assessment Collaborative Study, Group	2001	OUT	COS report with no relevant details (COS with no details on the lit review)	1st search
Devane et al. COS	2007	OUT	COS report with no relevant details (COS with no details on the lit review)	CROWN website
Wylde V, Research Associate, University of Bristol (Principal Investigator) Dr Fiona MacKichan, Research Associate, University of Bristol Dr Julie Bruce, Principal Research Fellow, University of Warwick Dr Rachael Gooberman-Hill, Senior Research Fellow, University of Bristol	2014	OUT	COS report with no relevant details (COS)	1st search
Hounsome N, Deborah Fitzsimmons, Ceri Phillips, Anita Patel	2017	OUT	COS report with no relevant details (economic COS protocol)	1st search
Hujoel, P. P. and T. A. DeRouen	1995	OUT	focus only on a specific group of outcomes	1st search
Irwin, Melinda L. and Barbara E. Ainsworth	2004	OUT	focus only on a specific group of outcomes	1st search
Joly, F. and J. Vardy, M. Pintilie, I. F. Tannock	2007	OUT	focus only on a specific group of outcomes	1st search
Kalyoncu, U. and M. Dougados, J. P. Daures, L. Gossec	2009	OUT	focus only on a specific group of outcomes	1st search
Potter et al. b	2011	OUT	focus only on a specific group of outcomes	Duffy rev
Jhamb, Manisha and Manjula K. Tamura, Jennifer Gassman, Amit X. Garg, Robert M. Lindsay, Rita S. Suri, George Ting, Fredric O. Finkelstein, Scott Beach, Paul L. Kimmel, Mark Unruh for the Frequent Hemodialysis Network Trial Group	2011	OUT	focus only on a specific group of outcomes	1st search
Ioannidis, J. P. Horbar, J. D. Ovelman, C. M. Brosseau, Y. Thorlund, K. Buus-Frank, M. E. Mills, E. J. Soll, R. F.	2015	OUT	focus only on a specific group of outcomes	1st search
Hayet Ameur Philippe Ravaud Florence Fayard Carolina Riveros Agnes Dechartres	2017	OUT	focus only on a specific group of outcomes	1st search
Main, B. G. Strong, S. McNair, A. G. Falk, S. J. Crosby, T. Blazeby, J. M.	2015	OUT	focus only on a specific group of outcomes	1st search
Colloca, Giuseppe and Antonella Venturino, Franco Checcaglini	2010	OUT	focus only on a specific group of outcomes	1st search
Coulman, K. D. Abdelrahman, T. Owen-Smith, A. Andrews, R. C. Welbourn, R. Blazeby, J. M.	2013	OUT	focus only on a specific group of outcomes	1st search
Karen Coulman, Amanda Owen-Smith, Rob Andrews, Sally Norton, Richard Welbourn, Jane Blazeby	2013	OUT	focus only on a specific group of outcomes	1st search
Coulman, K. D. Owen-Smith, A. Andrews, R. C. Chalmers, K. Ferguson, Y. Norton, S. Welbourn, R. Whale, K. Blazeby, J. M.	2014	OUT	focus only on a specific group of outcomes	1st search
McNair, A. G. Whistance, R. N. Forsythe, R. O. Rees, J. Jones, J. E. Pullyblank, A. M. Avery, K. N. Brookes, S. T. Thomas, M. G. Sylvester, P. A. Russell, A. Oliver, A. Morton, D. Kennedy, R. Jayne, D. G. Huxtable, R. Hackett, R. Dutton, S. J. Coleman, M. G. Card, M. Brown, J. Blazeby, J. M.	2015	OUT	focus only on a specific group of outcomes	1st search
Lee et al.	2009	OUT	focus only on a specific group of outcomes	Duffy rev
Globerman, D. Robert, M.	2015	OUT	focus only on a specific group of outcomes	1st search
Brunton, G. Paraskeva, N. Caird, J. Bird, K. S. Kavanagh, J. Kwan, I. Stansfield, C. Rumsey, N. Thomas, J.	2014	OUT	focus only on a specific group of outcomes	1st search
Smith et al.	2014	OUT	focus only on a specific group of outcomes	Duffy rev
Punt, Cornelis J. A. Buyse, Marc Kohne, Claus-Henning Hohenberger, Peter Labianca, Roberto Schmoll, Hans J. Pahlman, Lars Sobrero, Alberto Douillard, Jean-Yves	2007	OUT	focus only on a specific group of outcomes	1st search
Arkenau, Hendrik-Tobias and Ina Nordman, Timothy Dobbins, Robyn Ward	2011	OUT	focus only on a specific group of outcomes	1st search
Santisteban et al.	2016	OUT	focus only on a specific group of outcomes	Reference screen
Whiting, P. F. Moore, T. H. Jameson, C. M. Davies, P. Rowlands, M. A. Burke, M. Beynon, R. Savovic, J. Donovan, J. L.	2016	OUT	focus only on a specific group of outcomes	1st search
Dhingra, K.	2012	OUT	focus only on a single treatment	1st search
Glynne-Jones R, Richard Adams, Andre Lopes, Helen Meadows	2017	OUT	focus only on a single treatment	1st search
Rushton, Alison Calvert, Mel Wright, Chris Freemantle, Nick	2011	OUT	not relevant study design (commentary)	1st search
Karen D. Coulman, Noah Howes, James Hopkins, Katie Whale, Katy Chalmers, Sara Brookes, Alex Nicholson, Jelena Savovic, Yasmin Ferguson, Amanda Owen-Smith, Jane Blazeby, On behalf of the By-Band-Sleeve Trial Management Group, Jane Blazeby, Richard Welbourn, James Byrne, Jenny Donovan, Barnaby C. Reeves, Sarah Wordsworth, Robert Andrews, Janice L. Thompson, Graziella Mazza, and Chris A. Rogers	2016	OUT	not relevant study design (comparison of different stakeholders opinions)	1st search
Shepherd E, Philippa Middleton, Caroline Crowther	2017	OUT	not relevant study design (conference abstract of a methodological review)	1st search
Saldanha et al.	2016	OUT	not relevant study design (network analysis)	Google search
Bushby & Edward Connor, For the International DMD Clinical Outcomes Working Group.	2011	OUT	not relevant study design (opinion of panel of experts)	1st search
Fleming, P. S. Koletsi, D. O'Brien, K. Tsichlaki, A. Pandis, N.	2016	OUT	not relevant study design (overview of outcomes in the discipline & their relevance)	1st search
Noon, E. Hopkins, C.	2016	OUT	not relevant study design (overview paper)	1st search
van den Bent, M. J. Wefel, J. S. Schiff, D. Taphoorn, M. J. Jaeckle, K. Junck, L. Armstrong, T. Choucair, A. Waldman, A. D. Gorlia, T. Chamberlain, M. Baumert, B. G. Vogelbaum, M. A. Macdonald, D. R. Reardon, D. A. Wen, P. Y. Chang, S. M. Jacobs, A. H.	2011	OUT	not relevant study design (overview review)	1st search
de Benedictis, Fernando Maria and Roberto Guidi, Silvia Carraro, Eugenio Baraldi	2011	OUT	not relevant study design (overview/narrative review)	1st search
Karen Davies, PhD Yin-Ling Lin, PhD Anne-Marie Glenny, PhD Peter Callery, BA (Hons), RN, MSc, PhD Iain A. Bruce, MD, FRCS (ORL-HNS)	2018	OUT	not relevant study design (qualitative study)	1st search
Davies K, PhD Yin-Ling Lin, PhD Anne-Marie Glenny, PhD Peter Callery, BA (Hons), RN, MSc, PhD Iain A. Bruce, MD, FRCS (ORL-HNS)	2018	OUT	not relevant study design (qualitative study)	2nd search
Siemens, K. Sangaran, D. P. Hunt, B. J. Murdoch, I. A. Tibby, S. M.	2018	OUT	not relevant study design (scoping review)	1st search
Sinha et al.	2008	OUT	not relevant study design (used as a source of reviews )	Reference search
Kirkby, Ryan Calabrese, Carlo Kaltman, Liz Monnier, Janet Herscu, Paul	2010	OUT	not relevant study objective (assessment of overall trial methodology)	1st search
Gandhi, Gunjan Y. Murad, M. Hassan Fujiyoshi, Akira Mullan, Rebecca J. Flynn, David N. Elamin, Mohamed B. Swiglo, Brian A. Isley, William L. Guyatt, Gordon H. Montori, Victor M.	2008	OUT	not relevant study objective (assessment of patient-important outcomes in future trials)	1st search
de Silva, A. and P. W. Jones, S. A. Spencer	2004	OUT	not relevant study objective (association)	1st search
Bass, Joel L. and Michael Corwin, David Gozal, Carol Moore, Hiroshi Nishida, Steveni Parker, Alison Schonwald, Richard E. Wilker, Sabine Stehle, T. Bernard Kinane	2004	OUT	not relevant study objective (association/link btw exp & out)	1st search
Karanicolas, Paul J. and Mohit Bhandari, Behzad Taromi, Elie A. Akl, Dirk Bassler, Pablo Alonso-Coello, David Rigau, Dianne Bryant, Shona E. Smith, Stephen D.Walter, Gordon H. Guyatt	2008	OUT	not relevant study objective (blinding of outcomes in trials)	1st search
Lin, N. U. Lee, E. Q. Aoyama, H. Barani, I. J. Baumert, B. G. Brown, P. D. Camidge, D. R. Chang, S. M. Dancey, J. Gaspar, L. E. Harris, G. J. Hodi, F. S. Kalkanis, S. N. Lamborn, K. R. Linskey, M. E. Macdonald, D. R. Margolin, K. Mehta, M. P. Schiff, D. Soffietti, R. Suh, J. H. van den Bent, M. J. Vogelbaum, M. A. Wefel, J. S. Wen, P. Y. Response Assessment in Neuro-Oncology, group	2013	OUT	not relevant study objective (consensus statement)	1st search
Lin, N. U. Wefel, J. S. Lee, E. Q. Schiff, D. van den Bent, M. J. Soffietti, R. Suh, J. H. Vogelbaum, M. A. Mehta, M. P. Dancey, J. Linskey, M. E. Camidge, D. R. Aoyama, H. Brown, P. D. Chang, S. M. Kalkanis, S. N. Barani, I. J. Baumert, B. G. Gaspar, L. E. Hodi, F. S. Macdonald, D. R. Wen, P. Y. Response Assessment in Neuro-Oncology, group	2013	OUT	not relevant study objective (consensus statement)	1st search
Gutmann, Lori B. and Linda Carter Sobell, Melissa H. Prevo, Benjamin A. Toll, Cindy Levin Gutwein, Mark B. Sobell, Scott M. Hyman	2004	OUT	not relevant study objective (assessment of methodological aspects including outcomes)	1st search
Gralla, R. J. Griesinger, F.	2007	OUT	not relevant study objective (assessment of methodological aspects including outcomes)	1st search
Plotkin, Scott R. Blakeley, Jaishri O. Dombi, Eva Fisher, Michael J. Hanemann, C. Oliver Walsh, Karin S. Wolters, Pamela L. Widemann, Brigitte C.	2013	OUT	not relevant study objective (consensus statement)	1st search
Augestad, K. M. and G. Berntsen, K. Lassen, J. G. Bellika, R. Wootton, R.O. Lindsetmo, the Study Group of Research Quality in Medical Informatics and Decision Support (SQUID)	2012	OUT	not relevant study objective (CONSORT adherence in RCTs)	1st search
Hotopf, M. and G. Lewis, C. Normand	1997	OUT	not relevant study objective (effectiveness review)	1st search
Cuzick, J. and T. Powles, U. Veronesi, J. Forbes, R. Edwards, S. Ashley, P. Boyle	2003	OUT	not relevant study objective (effectiveness review)	1st search
Hoffmann, Tammy and Sally Bennett, Kryss McKenna, Julie Green-Hill, Annie McCluskey, Leigh Tooth	2008	OUT	not relevant study objective (evaluation of evidence in a database)	1st search
McGee R, Jonathan C Craig a,b, Thomas E Rogerson a,b, Angela C Webster a-c a Centre for Kidney Research & Cochrane Renal Group, The Children’s Hospital at Westmead, Locked Bag 4001, Westmead, NSW 2145, Australia b Sydney School of Public Health, University of Sydney, NSW 2006, Australia c Centre for Transplant and Renal Research, Westmead Hospital, Westmead, NSW 2145, Australia *Corresponding aut…	2013	OUT	not relevant study objective (evaluation of sys rev)	1st search
Blencowe NS, Strong S, McNair AG, Brookes ST, Crosby T, Griffin SM, Blazeby JM.	2012	OUT	not relevant study objective (examination of outcome reporting standards)	1st search
Chan, Linda S. and Glenn S. Takata, Paul Shekelle, Sally C. Morton, Wilbert Mason, S. Michael Marcy	2001	OUT	not relevant study objective (identification of research gaps)	1st search
Nicola L. Harman, Iain A. Bruce, Jamie J. Kirkham, Stephanie Tierney, Peter Callery, Kevin O'Brien, Alex M. D. Bennett, Raouf Chorbachi, Per N. Hall, Anne Harding-Bell, Victoria H. Parfect, Nichola Rumsey, Debbie Sell, Ravi Sharma, Paula R. Williamson	2015	OUT	not relevant study objective (integration of stakeholder views in COS)	1st search
Ahn, Jaimo and Li-Xing Man, SangDo Park, Jeffrey F. Sodl, John L. Esterhai	2008	OUT	not relevant study objective (methodological issues in a specific area)	1st search
Bundgaard-Nielsen, M. and N. H. Secher, H. Kehlet	2009	OUT	not relevant study objective (methodological issues in a specific area)	1st search
El-Maraghi, Robert H. and Elizabeth A. Eisenhauer	2008	OUT	not relevant study objective (out rep in ph 2 studies & agent approval)	1st search
Bain et al.	2016	OUT	not relevant study objective (outcome survey pre post intro of reporting standard)	Google search
Gladstone, M. Oliver, C. Van den Broek, N.	2015	OUT	not relevant study objective (outcomes for babies reported to be born preterm in LMIC)	1st search
Davis Sears, Erika and Patricia B. Burns, Kevin C. Chung	2007	OUT	not relevant study objective (Outcomes of Outcome Studies)	1st search
Tran, L. Mulligan, K.	2019	OUT	not relevant study objective (overview of methods & trends)	2nd search
Comer, C. Smith, T. O. Drew, B. Raja, R. Kingsbury, S. R. Conaghan, P. G.	2018	OUT	not relevant study objective (overview of methods & trends)	2nd search
Beghe, Claudia and Alisa Wilson, William B Ershler	2004	OUT	not relevant study objective (prevalence of a condition, clinical outcomes linked with the condition)	1st search
Sautenet, B. Caille, A. Halimi, J. M. Goupille, P. Giraudeau, B.	2013	OUT	not relevant study objective (reporting & homogeneity of outcomes in registered protocols of RCTs)	1st search
Masson, P. Duthie, F. A. Ruster, L. P. Kelly, P. J. Merrifield, A. Craig, J. C. Webster, A. C	2013	OUT	not relevant study objective (reporting of COS)	1st search
Braakhekke et al.	2014	OUT	not relevant study objective (reporting specific group of outcomes)	Duffy rev
Ma, C. van Rhijn, B. D. Jairath, V. Nguyen, T. M. Parker, C. E. Aceves, S. S. Furuta, G. T. Gupta, S. K. Katzka, D. A. Safroneeva, E. Schoepfer, A. M. Straumann, A. Spergel, J. M. Pai, R. K. Feagan, B. G. Hirano, I. Dellon, E. S. Bredenoord, A. J.	2018	OUT	not relevant study objective (response &remission rate in PBO-CT)	2nd search
Davis, A. M.	2012	OUT	not relevant study objective (review & summary of developments)	1st search
Bolduc, Marie-Eve and Catherine Limperopoulos	2009	OUT	not relevant study objective (review of associations)	1st search
Williams, K. W. Wray, J. J. Wheeler, D. M.	2005	OUT	not relevant study objective (review of effectiveness)	1st search
Liddle, S. Dianne Gracey, Jacqueline H. Baxter, G. David	2007	OUT	not relevant study objective (review of effectiveness)	1st search
Dimitrakov, Jordan and Kurt Kroenke, William D Steers, Charles Berde, David Zurakowski, Michael R. Freeman, Jeffrey L. Jackson	2007	OUT	not relevant study objective (review of effectiveness)	1st search
Cazzola, M. MacNee, W. Martinez, F. J. Rabe, K. F. Franciosi, L. G. Barnes, P. J. Brusasco, V. Burge, P. S. Calverley, P. M. Celli, B. R. Jones, P. W. Mahler, D. A. Make, B. Miravitlles, M. Page, C. P. Palange, P. Parr, D. Pistolesi, M. Rennard, S. I. Rutten-van Molken, M. P. Stockley, R. Sullivan, S. D. Wedzicha, J. A. Wouters, E. F.	2008	OUT	not relevant study objective (review of effectiveness)	1st search
Bassi, Adriana and Wilson Roberto Oliveira Milani, Regina El Dib, Delcio Matos	2008	OUT	not relevant study objective (review of effectiveness)	1st search
Benson, A C and M E Torode, M A Fiatarone Singh	2008	OUT	not relevant study objective (review of effectiveness)	1st search
Havard, Alys and Anthony Shakeshaft, Rob Sanson-Fisher	2008	OUT	not relevant study objective (review of effectiveness)	1st search
Crotty, M. Unroe, K. Cameron, I. D. Miller, M. Ramirez, G. Couzner, L.	2010	OUT	not relevant study objective (review of effectiveness)	1st search
Al-Hozaim, Omar and Jamila Al-Maary, Aayed AlQahtani, Mohammed Zamakhshary	2010	OUT	not relevant study objective (review of effectiveness)	1st search
Rushton, A. Wright, C. Goodwin, P. Calvert, M. Freemantle, N.	2011	OUT	not relevant study objective (review of effectiveness)	1st search
Baker, William L., Shobha Karan and Anne M. Kenny	2011	OUT	not relevant study objective (review of effectiveness)	1st search
Hall, Sue and Anna Kolliakou, Hristina Petkova, Katherine Froggatt, Irene J Higginson	2011	OUT	not relevant study objective (review of effectiveness)	1st search
Capstick R, Giele H	2014	OUT	not relevant study objective (review of effectiveness)	1st search
Galipeau, J. Pussegoda, K. Stevens, A. Brehaut, J. C. Curran, J. Forster, A. J. Tierney, M. Kwok, E. S. Worthington, J. R. Campbell, S. G. Moher, D.	2015	OUT	not relevant study objective (review of effectiveness)	1st search
Victoria Garcia-Cardenas, Carol Armour, Shalom I. Benrimoj, Fernando Martinez-Martinez, Inajara Rotta and Fernando Fernandez-Llimos	2016	OUT	not relevant study objective (review of effectiveness)	1st search
Ahmad, I. Onwochei, D. N. Muldoon, S. Keane, O. El-Boghdadly, K.	2019	OUT	not relevant study objective (review of effectiveness)	2nd search
Drury, N. E. Yim, I. Patel, A. J. Oswald, N. K. Chong, C. R. Stickley, J. Jones, T. J.	2018	OUT	not relevant study objective (review of effectiveness)	2nd search
Nguyen, H. Q. Tunney, M. M. Hughes, C. M.	2019	OUT	not relevant study objective (review of effectiveness)	2nd search
Beebe, Dean W.	2006	OUT	not relevant study objective (review of evidence on association)	1st search
Bothe, Anne K. and Jason H. Davidow, Robin E. Bramlett, Roger J. Ingham	2006	OUT	not relevant study objective (review of evidence)	1st search
Cook, Sharon A. and Robert Rosser, Peter Salmon	2006	OUT	not relevant study objective (review of evidence)	1st search
Danso-Appiah, A. and P. Garner, P. L. Olliaro, J. Utzinger	2009	OUT	not relevant study objective (review of evidence)	1st search
Rogers, L. Barani, I. Chamberlain, M. Kaley, T. J. McDermott, M. Raizer, J. Schiff, D. Weber, D. C. Wen, P. Y. Vogelbaum, M. A.	2014	OUT	not relevant study objective (review of evidence)	1st search
Auger, Claudine and Louise Demers, Isabelle Gelinas, Jeffery Jutai, Marcus J. Fuhrer, Frank DeRuyter	2008	OUT	not relevant study objective (review of level of evidence)	1st search
El-Boghdadly, Kariem; Abdallah, Faraj W.; Short, Anthony; Vorobeichik, Leon; Memtsoudis, Stavros G.; Chan, Vincent W.S.	2019	OUT	not relevant study objective (review of level of evidence)	2nd search
Chang, S. Newton, P. J. Inglis, S. Luckett, T. Krum, H. Macdonald, P. Davidson, P. M.	2012	OUT	not relevant study objective (to describe the role of outcome measures from patient perspective)	1st search
Pope, Alison Adams, Clive Paton, Carol Weaver, Tim Barnes, Thomas R. E.	2010	OUT	not relevant study objective (to identify how safety and tolerability data were collected and reported)	1st search
Wittkop, Linda Smith, Colette Fox, Zoe Sabin, Caroline Richert, Laura Aboulker, Jean-Pierre Phillips, Andrew Chene, Genevieve Babiker, Abdel Thiebaut, Rodolphe Neat, W. P.	2010	OUT	not relevant study objective (use of composite endpoints)	1st search
